# Supplementary material for: Fruit and vegetable intake and bones: A systematic review and meta-analysis
Source: PLoS One. 2019 May 31;14(5):e0217223. doi: 10.1371/journal.pone.0217223 (PMC6544223; doi:10.1371/journal.pone.0217223)
Supplement: S1 Data — (XLSX) [file pone.0217223.s010.xlsx]

## Sheet: Coorte_HR_Juliana_HIP.csv
Study	Lnor	ep
Benetou 2011	-0.0202027	0.0469879
Samieri 2013	-0.139262	0.107003
Byberg 2015	-0.040822	0.00793127
Fung 2015	-0.192857	0.0756121
De Jorge 2017	-0.210721	0.0724756

## Sheet: Coorte_HR_Juliana_Total.csv
estudo	Lnor	ep
De Jorge 2017	-0.0833816	0.0193142
Langsetmo 2011	-0.147456	0.0520591

## Sheet: CTX.csv
Study	n_fruit	m_fruit	sd_fruit	n_cont	m_cont	sd_cont
Macdonald 2008	54	0.002	0.1	47	0.015	0.07
Ebrahimof 2009	23	-0.05	0.17	22	0.01	0.2
Neville 2014	41	0.01	0.67	39	-0.03	0.59
Gunn 2015	47	0.03	0.03	39	0.01	0.06

## Sheet: Extraction
Study	N_Fracture	N_Total	N_HIP	N_Total_HIP	HR_total	IC_HR_Total	HR_HIP	IC_HR_HIP	BMD_Spine	BMD_HIP	Age	Location	Followup
De Jorge et al., 2017	1155	4028	317	4028	0.92	0.89, 0.96	0.81	(0.70, 0.93)			66	Netherlands	14.8
Byberg et al., 2015			3644	75591			0.96	0,95 -0,98				Sweden	14.2
Fung et al., 2015			2487	109991			0,83 e 0,81					USA	20
Samieri et al., 2013	155	1327			0.86	0,75-0,98	0.87	0,71-1,08	n=1482		76	France	8
Benetou et al., 2011			275	29397			0.93	0.85–1.01			64.3	Europe	8
Langsetmo et al., 2011	442	2740			0,88 (w) 0,79 (m)	(0,79 a 0,99) e 0,79 (0,62 a 1,00)					66.6	Canada	6.7
Kaptoge et al., 2003		944									74.6	UK
Tucker et al., 1999		1164								0,0022 men and .0005 women	75.2	USA	4
